# Supplementary material for: A Chimeric IL-15/IL-15Rα Molecule Expressed on NFκB-Activated Dendritic Cells Supports Their Capability to Activate Natural Killer Cells
Source: Int J Mol Sci. 2021 Sep 23;22(19):10227. doi: 10.3390/ijms221910227 (PMC8508776; doi:10.3390/ijms221910227)
Supplement: Supplementary file 1 [file ijms-22-10227-s001.zip]

Archive with 1 entries (1 files):
- ijms-1342074-supplementary.pdf
